# Supplementary material for: Diabetes-related mortality in the immigrant compared to the Italian population, before and during the pandemic
Source: J Endocrinol Invest. 2025 Aug 26;48(10):2437–43. doi: 10.1007/s40618-025-02582-9 (PMC12518368; doi:10.1007/s40618-025-02582-9)
Supplement: Supplementary file 1 — Supplementary Material 1 [file 40618_2025_2582_MOESM1_ESM.xlsx]

## Sheet: Foglio1
Supplementary Table 1. Age-standardized rates for all-cause mortality in Italy by sex and citizenship (values per 100,000 residents, age 20-64 years). Years 2019-2021.
Citizenship	Males			Females			Males and Females
	2019	2020	2021	2019	2020	2021	2019	2020	2021
Italy	221.44	246.568	244.954	129.245	136.288	136.756	174.937	190.896	190.429
North Africa	190.081	199.443	181.75	81.9176	89.4417	101.172	145.636	157.094	151.12
Sub-Saharan Africa	177.224	238.694	238.214	156.749	221.913	207.793	170.906	234.148	228.536
South Asia	166.197	251.521	225.307	79.7551	94.4381	108.647	135.019	191.84	183.804
Other Asia	133.615	175.094	169.448	55.2127	88.4504	93.3469	88.6722	125.78	125.73
Central South America	104.996	210.191	147.587	73.7214	114.375	87.8129	84.3719	144.954	107.092
Eastern Europe	196.345	209.141	261.425	81.6076	93.6445	102.565	115.713	128.598	151.634
High income	122.803	143.641	118.005	83.6227	97.7225	98.5442	98.8021	115.498	106.578
All areas	219.226	245.354	244.202	125.782	133.828	134.573	171.591	188.465	188.453
